# Supplementary material for: Association between isolated abnormal 1-hour glucose challenge test and adverse pregnancy outcomes: a retrospective review from an urban tertiary care center in the United States
Source: BMC Pregnancy Childbirth. 2025 Feb 11;25:145. doi: 10.1186/s12884-025-07214-x (PMC11817534; doi:10.1186/s12884-025-07214-x)
Supplement: Supplementary file 1 — Supplementary Material 1 [file 12884_2025_7214_MOESM1_ESM.xlsx]

## Sheet: Sheet1
Supplemental Table S1: International Classification of Disease (ICD) used for data extraction
Billing/Diagnosis codes for maternal baseline characteristics:
DX_GROUP	DX_GROUP_NAME	DX_CHART	PARENT_DX_TIME_RANGE	BABY_DX_TIME_RANGE	ICD9_CODES	ICD10_CODES
DM1	Type 1 diabetes mellitus	Parent chart only	Chronic (any time before and up to 4 weeks after delivery)	NULL	NULL	E10; E10.1; E10.10; E10.11; E10.2; E10.21; E10.22; E10.29; E10.3; E10.31; E10.311; E10.319; E10.32; E10.321; E10.3211; E10.3212; E10.3213; E10.3219; E10.329; E10.3291; E10.3292; E10.3293; E10.3299; E10.33; E10.331; E10.3311; E10.3312; E10.3313; E10.3319; E10.339; E10.3391; E10.3392; E10.3393; E10.3399; E10.34; E10.341; E10.3411; E10.3412; E10.3413; E10.3419; E10.349; E10.3491; E10.3492; E10.3493;…
DM2	Type 2 diabetes mellitus	Parent chart only	Chronic (any time before and up to 4 weeks after delivery)	NULL	NULL	E11; E11.0; E11.00; E11.01; E11.1; E11.10; E11.11; E11.2; E11.21; E11.22; E11.29; E11.3; E11.31; E11.311; E11.319; E11.32; E11.321; E11.3211; E11.3212; E11.3213; E11.3219; E11.329; E11.3291; E11.3292; E11.3293; E11.3299; E11.33; E11.331; E11.3311; E11.3312; E11.3313; E11.3319; E11.339; E11.3391; E11.3392; E11.3393; E11.3399; E11.34; E11.341; E11.3411; E11.3412; E11.3413; E11.3419; E11.349; E11.34…
HYPC	Hypertensive crisis	Parent chart only	Chronic (any time before and up to 4 weeks after delivery)	NULL	NULL	I16; I16.0; I16.1; I16.9
HYPE	Essential hypertension	Parent chart only	Chronic (any time before and up to 4 weeks after delivery)	NULL	401; 401.0; 401.1; 401.9	I10
HYPH	Hypertensive heart disease	Parent chart only	Chronic (any time before and up to 4 weeks after delivery)	NULL	402; 402.0; 402.00; 402.01; 402.1; 402.10; 402.11; 402.9; 402.90; 402.91	I11; I11.0; I11.9
HYPHK	Hypertensive heart and chronic kidney disease	Parent chart only	Chronic (any time before and up to 4 weeks after delivery)	NULL	404; 404.0; 404.00; 404.01; 404.02; 404.03; 404.1; 404.10; 404.11; 404.12; 404.13; 404.9; 404.90; 404.91; 404.92; 404.93	I13; I13.0; I13.1; I13.10; I13.11; I13.2
HYPK	Hypertensive chronic kidney disease	Parent chart only	Chronic (any time before and up to 4 weeks after delivery)	NULL	403; 403.0; 403.00; 403.01; 403.1; 403.10; 403.11; 403.9; 403.90; 403.91	I12; I12.0; I12.9
HYPS	Secondary hypertension	Parent chart only	Chronic (any time before and up to 4 weeks after delivery)	NULL	405; 405.0; 405.01; 405.09; 405.1; 405.11; 405.19; 405.9; 405.91; 405.99	I15; I15.0; I15.1; I15.2; I15.8; I15.9
IVF	In vitro fertilization	Parent chart only	During pregnancy (any time from LMP up to 4 weeks after delivery)	NULL	V23.85	O09.81; O09.811; O09.812; O09.813; O09.819
KD	Kidney disease	Parent chart only	Chronic (any time before and up to 4 weeks after delivery)	NULL	646.2; 646.20; 646.21; 646.22; 646.23; 646.24	O26.83; O26.831; O26.832; O26.833; O26.839
Billing/Diagnosis codes for pregnancy complications
DX_GROUP	DX_GROUP_NAME	DX_CHART	PARENT_DX_TIME_RANGE	BABY_DX_TIME_RANGE	ICD9_CODES	ICD10_CODES
EC	Eclampsia	Parent chart only	During pregnancy (any time from LMP up to 4 weeks after delivery)	NULL	642.6; 642.60; 642.61; 642.62; 642.63; 642.64	O15; O15.0; O15.00; O15.02; O15.03; O15.1; O15.2; O15.9
GHT	Gestational hypertension	Parent chart only	During pregnancy (any time from LMP up to 4 weeks after delivery)	NULL	642.3; 642.30; 642.31; 642.32; 642.33; 642.34	O12; O12.0; O12.00; O12.01; O12.02; O12.03; O12.04; O12.05; O12.1; O12.10; O12.11; O12.12; O12.13; O12.14; O12.15; O12.2; O12.20; O12.21; O12.22; O12.23; O12.24; O12.25; O13; O13.1; O13.2; O13.3; O13.4; O13.5; O13.9
HELLP	HELLP	Parent chart only	During pregnancy (any time from LMP up to 4 weeks after delivery)	NULL	NULL	O14.2; O14.20; O14.22; O14.23; O14.24; O14.25
PEC	Preeclampsia	Parent chart only	During pregnancy (any time from LMP up to 4 weeks after delivery)	NULL	642.4; 642.40; 642.41; 642.42; 642.43; 642.44; 642.5; 642.50; 642.51; 642.52; 642.53; 642.54; 642.7; 642.70; 642.71; 642.72; 642.73; 642.74	O14; O14.0; O14.00; O14.02; O14.03; O14.04; O14.05; O14.1; O14.10; O14.12; O14.13; O14.14; O14.15; O14.9; O14.90; O14.92; O14.93; O14.94; O14.95
Billing/Diagnosis codes for neonatal outcomes
DX_GROUP	DX_GROUP_NAME	DX_CHART	PARENT_DX_TIME_RANGE	BABY_DX_TIME_RANGE	ICD9_CODES	ICD10_CODES
MASP	Meconium aspiration syndrome	Baby chart only	NULL	Delivery date up to 4 weeks after delivery	770.11; 770.12	P24.0; P24.00; P24.01
NBD	Neonatal bronchopulmonary disorder	Baby chart only	NULL	Delivery date up to 4 weeks after delivery	770.7	P27.1
NBPI	Neonatal brachial plexus injuries	Parent and baby chart	Delivery-specific (delivery admission only)	Delivery date up to 4 weeks after delivery	767.6	P14.0; P14.1; P14.2; P14.3; P14.8; P14.9
NERB	Erbs palsy	Baby chart only	NULL	Delivery date up to 4 weeks after delivery	NULL	P14.0
NFCL	Fracture of clavicle	Baby chart only	NULL	Delivery date up to 4 weeks after delivery	767.2; 810; 810.0; 810.00; 810.01; 810.02; 810.03; 810.1; 810.10; 810.11; 810.12; 810.13	P13.4; S42.0; S42.00; S42.001; S42.001A; S42.001B; S42.001D; S42.001G; S42.001K; S42.001P; S42.001S; S42.002; S42.002A; S42.002B; S42.002D; S42.002G; S42.002K; S42.002P; S42.002S; S42.009; S42.009A; S42.009B; S42.009D; S42.009G; S42.009K; S42.009P; S42.009S; S42.01; S42.011; S42.011A; S42.011B; S42.011D; S42.011G; S42.011K; S42.011P; S42.011S; S42.012; S42.012A; S42.012B; S42.012D; S42.012G; S42.…
NFF	Fracture of femur	Baby chart only	NULL	Delivery date up to 4 weeks after delivery	820; 820.0; 820.00; 820.01; 820.02; 820.03; 820.09; 820.1; 820.10; 820.11; 820.12; 820.13; 820.19; 820.2; 820.20; 820.21; 820.22; 820.3; 820.30; 820.31; 820.32; 820.8; 820.9; 821; 821.0; 821.00; 821.01; 821.1; 821.10; 821.11; 821.2; 821.20; 821.21; 821.22; 821.23; 821.29; 821.3; 821.30; 821.31; 821.32; 821.33; 821.39	P13.2; S72; S72.0; S72.00; S72.001; S72.001A; S72.001B; S72.001C; S72.001D; S72.001E; S72.001F; S72.001G; S72.001H; S72.001J; S72.001K; S72.001M; S72.001N; S72.001P; S72.001Q; S72.001R; S72.001S; S72.002; S72.002A; S72.002B; S72.002C; S72.002D; S72.002E; S72.002F; S72.002G; S72.002H; S72.002J; S72.002K; S72.002M; S72.002N; S72.002P; S72.002Q; S72.002R; S72.002S; S72.009; S72.009A; S72.009B; S72.0…
NFH	Fracture of humerus	Baby chart only	NULL	Delivery date up to 4 weeks after delivery	812; 812.0; 812.00; 812.01; 812.02; 812.03; 812.09; 812.1; 812.10; 812.11; 812.12; 812.13; 812.19; 812.2; 812.20; 812.21; 812.3; 812.30; 812.31; 812.4; 812.40; 812.41; 812.42; 812.43; 812.44; 812.49; 812.5; 812.50; 812.51; 812.52; 812.53; 812.54; 812.59	S42.2; S42.20; S42.201; S42.201A; S42.201B; S42.201D; S42.201G; S42.201K; S42.201P; S42.201S; S42.202; S42.202A; S42.202B; S42.202D; S42.202G; S42.202K; S42.202P; S42.202S; S42.209; S42.209A; S42.209B; S42.209D; S42.209G; S42.209K; S42.209P; S42.209S; S42.21; S42.211; S42.211A; S42.211B; S42.211D; S42.211G; S42.211K; S42.211P; S42.211S; S42.212; S42.212A; S42.212B; S42.212D; S42.212G; S42.212K; S…
NFO	Other fracture	Baby chart only	NULL	Delivery date up to 4 weeks after delivery	767.3	P13; P13.1; P13.3; P13.8; P13.9
NFSK	Fracture of skull	Baby chart only	NULL	Delivery date up to 4 weeks after delivery	800; 800.0; 800.00; 800.01; 800.02; 800.03; 800.04; 800.05; 800.06; 800.09; 800.1; 800.10; 800.11; 800.12; 800.13; 800.14; 800.15; 800.16; 800.19; 800.2; 800.20; 800.21; 800.22; 800.23; 800.24; 800.25; 800.26; 800.29; 800.3; 800.30; 800.31; 800.32; 800.33; 800.34; 800.35; 800.36; 800.39; 800.4; 800.40; 800.41; 800.42; 800.43; 800.44; 800.45; 800.46; 800.49; 800.5; 800.50; 800.51; 800.52; 800.53; …	P13.0; S02.0; S02.0XXA; S02.0XXB; S02.0XXD; S02.0XXG; S02.0XXK; S02.0XXS; S02.1; S02.10; S02.101; S02.101A; S02.101B; S02.101D; S02.101G; S02.101K; S02.101S; S02.102; S02.102A; S02.102B; S02.102D; S02.102G; S02.102K; S02.102S; S02.109; S02.109A; S02.109B; S02.109D; S02.109G; S02.109K; S02.109S; S02.10XA; S02.10XB; S02.10XD; S02.10XG; S02.10XK; S02.10XS; S02.11; S02.110; S02.110A; S02.110B; S02.11…
NHG	Neonatal hypoglycemia	Baby chart only	NULL	Delivery date up to 4 weeks after delivery	252.1; 775.6	E16.1; E16.2; P70.3; P70.4
NKLU	Klumpkes palsy	Baby chart only	NULL	Delivery date up to 4 weeks after delivery	NULL	P14.1
NRDO	Other neonatal respiratory distress	Baby chart only	NULL	Delivery date up to 4 weeks after delivery	769	P22; P22.0; P22.8; P22.9
